# Supplementary material for: Impact of COVID-19 Pandemic on Healthcare Utilization among Patients with Type 2 Diabetes Mellitus: A Systematic Review
Source: Int J Environ Res Public Health. 2023 Mar 4;20(5):4577. doi: 10.3390/ijerph20054577 (PMC10002238; doi:10.3390/ijerph20054577)
Supplement: Supplementary file 1 [file ijerph-20-04577-s001.zip]

Archive with 1 entries (1 files):
- ijerph-2216687-supplementary.pdf
